# Supplementary material for: Effects of Chewing Exerciser on the Recovery of Masticatory Function Recovery after Orthognathic Surgery: A Single-Center Randomized Clinical Trial, a Preliminary Study
Source: Medicina (Kaunas). 2020 Sep 22;56(9):483. doi: 10.3390/medicina56090483 (PMC7559154; doi:10.3390/medicina56090483)
Supplement: Supplementary file 1 [file medicina-56-00483-s001.zip]

Archive with 1 entries (1 files):
- medicina-922584-supplementary.csv
