# Supplementary material for: Effects of Chewing Exerciser on the Recovery of Masticatory Function Recovery after Orthognathic Surgery: A Single-Center Randomized Clinical Trial, a Preliminary Study
Source: Medicina (Kaunas). 2020 Sep 22;56(9):483. doi: 10.3390/medicina56090483 (PMC7559154; doi:10.3390/medicina56090483)
Supplement: Supplementary file 1 [file medicina-56-00483-s001.zip › medicina-922584-supplementary.csv]

Randomization No.	Group	Gender	Age	BF_v2	BF_v4	BF_v5	BF_change	MO_v2	MO_v4	MO_v5	MO_change	TA_rest_v2	TA_clench_v2	TA_rest_v4	TA_clench_v4	TA_rest_v5	TA_clench_v5	MM_rest_v2	MM_clench_v2	MM_rest_v4	MM_clench_v4	MM_rest_v5	MM_clench_v5	SCM_rest_v2	SCM_clench_v2	SCM_rest_v4	SCM_clench_v4	SCM_rest_v5	SCM_clench_v5	DA_rest_v2	DA_clench_v2	DA_rest_v4	DA_clench_v4	DA_rest_v5	DA_clench_v5
2	1	F	21	79	58	135	77	34	17	37	20
3	1	M	33	486	58	144	86	50	16	35	19
4	1	M	22	385	106	190	84	46	34	47	13
5	1	M	19	125	56	126	70	56	28	45	17
6	2	F	25	145	69	94	25	57	21	40	19
8	2	M	23	87	57	56	-1	58	28	45	17
9	2	M	21	205	89	174	85	49	34	42	8
10	1	M	24	71	34	61	27	59	13	30	17
11	2	F	19	94	56	73	17	40	28	40	12
13	2	M	22	161.5	125	174	49	53	25	38	13	0.85	23.65	1.85	60.95	1.6	61.65	1.4	68.4	2.8	14.05	1.8	49.15	1.5	3.3	1.8	7.1	2.1	3.05	1.9	5	1.2	1	1.75	2.3
14	1	F	19	66	65.5	103	37.5	60	23	37	14	2.55	18.35	2.55	9.25	3.2	28.8	1.2	8	1.5	3.45	1.1	5.6	1.35	1.6	1.45	1.5	2.05	2.2	1.3	1.65	1	1	1.1	1.5
15	1	M	20	121.5	59	140	81	62	29	44	15	2.35	11.5	3.25	21.6	4.1	29.7	1.15	20.2	1.6	5.1	1.6	8.95	1.6	1.7	1.95	2.5	1.85	5.2	1	1.25	1	1	1.1	4.15
16	2	F	21	187.5	75.5	77	1.5	43	35	37	2	1.15	52.45	3.3	40.1	3	32	1.1	60.15	1.9	44.4	2.75	10.8	1.3	1.75	3.5	5.1	2	2	1	1.15	2.1	3.15	2	3.2
17	1	M	21	198	110	94	-16	53	20	30	10	1.5	72.55	2.2	60.55	2.65	35.5	1.5	53.95	1.5	56.05	1.5	32.15	2.1	2.65	1.65	3.05	2.05	9.4	2.45	1.4	1.45	2.9	1.25	1
18	1	F	22	66	63	111	48	58	32	41	9	2.3	36.15	2.1	51.3	4.3	24.3	3.35	31.85	2.25	33.65	2.6	36.15	3.35	4.6	2.7	6.3	2.15	3.15	2.5	3	1.5	3	2.05	1
19	2	F	24	175	114	193	79	53	25	49	24	1.35	61.9	1.7	50.75	1.25	43.5	1.6	37.5	1.25	35	1	30.1	2.05	6.2	2.05	6.6	1.65	2.35	2.6	4.05	1.4	1.9	1.35	2.5
21	1	F	19	182.5	47	66	19	43	21	31	10
22	2	M	19	247	131	157	26	56	25	46	21	1.65	64.15	1.5	41.15	1.4	18.05	1	84.05	1.45	5.4	1.45	3.5	1.3	4.6	1.6	2.55	1.75	1.8	1.2	3	1.35	2.25	1.45	1.5
23	2	F	18	76	63	152	89	57	26	44	18	3.2	77.85	2.6	22.9	4.25	45.15	1.25	59.5	1.35	53.05	1.95	54.25	2.3	2.25	2.05	3.85	2.15	2.45	1	1	1.75	3	1.3	1.75
24	1	F	19	258	149	256	107	60	25	32	7	3.65	69.4	1.8	36.2	1.75	36.4	1.75	56.9	1.05	21.4	0.85	14.25	2.15	2.9	2.35	5.05	1.2	2.2	1	1.1	1.5	3.5	1.3	3.55
26	1	M	28	223	101.5	180	78.5	53	18	48	30	1.3	72.2	2.65	52.45	3.15	67	1.7	120.05	1.2	26.75	1.15	46.75	2.25	5.3	1.8	3.05	1.55	2.35	1.3	3.05	1.25	1.95	1.75	6.15
27	2	M	27	159.5	72	146	74	65	28	39	11	1.9	52.85	3.25	35.9	1.35	62.45	1.15	53	1.4	21.45	0.95	65.6	2.1	2.4	2.85	3.05	1.55	1.85	1.15	1	1.65	1.95	1.45	2.2
	1: CE
	2: Con
